# Supplementary material for: MYTHO is a novel regulator of skeletal muscle autophagy and integrity
Source: Nat Commun. 2023 Mar 2;14:1199. doi: 10.1038/s41467-023-36817-1 (PMC9981687; doi:10.1038/s41467-023-36817-1)
Supplement: Supplementary file 3 — Source Data [file 41467_2023_36817_MOESM3_ESM.xlsx]

## Sheet: Fig1A
Figure 1A
	WT	WT STV	FoxO1/3/4 KO	FoxO1/3/4 KO STV		Data were analyzed with a one way Analysis of variance (ANOVA) and corrections for multiple comparisions were performed with the two-stage step-up method of Benjamini, Krieger and Yekutieli. p < 0.05 and q < 0.1 were considered significant.
	0.861968	2.89393	0.777616	1.12167
	1.27598	6.57307	1.06956	0.963129
	1.31701	1.26526	1.41899	1.27626
	0.500083	2.013	1.59696	1.25663		Two-stage linear step-up procedure of Benjamini, Krieger and Yekutieli	q value	Individual P Value
	1	5.29844	1.29737	2.11022		WT vs. WT STV	<0,0001	<0,0001
	1.01587	3.65031		1.71687		WT STV vs. FoxO1/3/4mKO	0.0007	0.0021
	1.49296	2.41165		1.27258		WT STV vs. FoxO1/3/4mKO STV	0.0004	0.0008
	1.67749	2.45641		1.83713		FoxO1/3/4mKO vs. FoxO1/3/4mKO STV	0.2058	0.784
	1	1.51828		0.863887
	0.989623	4.13835
	0.83938	1.85404
	0.958597	1.73483
	0.68408	3.07783
	0.575123	1.45061
Average	1.01344	2.88114	1.2321	1.37982

## Sheet: Fig1B
Figure 1B
	Biological samples	1	2	3	Average	Data were analyzed with a one way Analysis of variance (ANOVA) and corrections for multiple comparisions were performed with the two-stage step-up method of Benjamini, Krieger and Yekutieli. p < 0.05 and q < 0.1 were considered significant.
	Heart	1.39351	0.797746	0.808745	1
	Lung	3.74138	3.71088	3.25776	3.57001
	Liver	1.31054	1.72336	2.69514	1.90968
	TA	0.764645	1.03629	0.364635	0.721856	Two-stage linear step-up procedure of Benjamini, Krieger and Yekutieli	q value	Individual P Value
	Gastro	0.784293	1.21324	0.286937	0.761491	Heart vs. Lung	0.0002	<0.0001
	Soleus	1.97402	0.535277	0.394555	0.967952	Heart vs. Liver	0.0745	0.0639
						Heart vs. TA	0.5262	0.5443
						Heart vs. Gastro	0.5262	0.6023
						Heart vs. Soleus	0.6607	0.9439
						Lung vs. Liver	0.0061	0.0029
						Lung vs. TA	0.0002	<0.0001
						Lung vs. Gastro	0.0002	<0.0001
						Lung vs. Soleus	0.0002	<0.0001
						Liver vs. TA	0.0361	0.0206
						Liver vs. Gastro	0.0364	0.0243
						Liver vs. Soleus	0.0738	0.0562
						TA vs. Gastro	0.6607	0.9306
						TA vs. Soleus	0.5262	0.591				Full-sized Western blot images for Figure 1B. Same gel, different biological samples. Red box indicates area that was cropped and displayed in the indicated figure.
						Gastro vs. Soleus	0.5262	0.6515

## Sheet: Fig1D
Figure 1D
	Control								Catabolic conditions
	Fed	Sham (Denervated 3 days)	Sham (Denervated 7 days)	Sham (C26 cachexia)	Sham (CLP)	Saline (control LPS 24h)	Saline (control LPS 48h)		STV (24h)	Denervated 3 days	Denervated 7 days	C26 cachexia	Sepsis CLP 48h	Sepsis LPS 24h	Sepsis LPS 48h
	0.850537	0.719978	1.02269	0.495049	1	1.79	0.74		2.85556	3.55713	2.86357	12.813	8.01	2.64	4.76
	1.25905	0.829342	1.013	0.485149	0.7922	0.63	0.97		6.4859	2.83347	3.46455	5.00973	2.5561	2.61	5.18
	1.29954	1.45068	0.964312	0.405941	1.336	0.58	1.29		1.24848	6.23609	3.68282	2.55541	3.2443	1.78	5.31		Multiple unpaired two-tailed t-tests
	0.493451			3.41089	1.2328		0.820695		1.98631			3.2208	7.6737		4.59			Individual P Value
	0.986739			0.20297	1.7052		1.08592		5.22818			5.4989	9.0125		5.36		Control vs STV	0.000175
	1.0024				0.6075		1.01954		3.60191			3.86933	17.207		4.98958		Control vs Denervated 3 days	0.038843
	1.47316				0.7376		0.908727		2.37967			3.87527	4.9586		0.807715		Control vs Denervated 7 days	0.000681
	1.65524				0.9119		1.15823		2.42383				12.3199		1.17929		Control vs C26 cachexia	0.02755
	0.986739				0.6769		1.01742		1.49815				7.0809		2.37663		Control vs Sepsis CLP 48h	0.000303
	0.9765						1.13597		4.08347						29.0591		Control vs Sepsis LPS 24h	0.050471
	0.828249						0.760974		1.82945						8.3104		Control vs Sepsis LPS 48h	0.01088
	0.945886						1.2474		1.71183						2.93614
	0.675008						1.21244		3.03701						7.05144
	0.567496						0.851406		1.43138						7.05144
															2.07041
															1.42595
							0.781284								1.77144
Average	1	1	1	1	1.00001	1	1		2.84294	4.2089	3.33698	5.26321	8.007	2.34333	5.54291

## Sheet: Fig1E
Figure 1E
	sh-RNA scrmb			Average	sh-RNA MYTHO			Average	Data were analyzed with a two-way Analysis of variance (ANOVA) and corrections for multiple comparisions were performed with the two-stage step-up method of Benjamini, Krieger and Yekutieli. p < 0.05 and q < 0.1 were considered significant.
Sham	93.001	91.1254	115.874	100	109.205	97.5339	112.122	106.287
C26 cachexia	57.8847	61.5526	59.8958	59.7777	75.3491	88.9163	68.3466	77.5373
									Two-stage linear step-up procedure of Benjamini, Krieger and Yekutieli			q value	Individual P Value
									Sham:sh-RNA scrmb vs. Sham:sh-RNA MYTHO			0.1546	0.4418
									Sham:sh-RNA scrmb vs. C26 cachexia:sh-RNA scrmb			0.0009	0.0008
									Sham:sh-RNA scrmb vs. C26 cachexia:sh-RNA MYTHO			0.0106	0.0202
									Sham:sh-RNA MYTHO vs. C26 cachexia:sh-RNA scrmb			0.0007	0.0003
									Sham:sh-RNA MYTHO vs. C26 cachexia:sh-RNA MYTHO			0.0042	0.006
									C26 cachexia:sh-RNA scrmb vs. C26 cachexia:sh-RNA MYTHO			0.0217	0.0516
															Data were analyzed with a two-way Analysis of variance (ANOVA) and corrections for multiple comparisions were performed with the two-stage step-up method of Benjamini, Krieger and Yekutieli. p < 0.05 and q < 0.1 were considered significant.
	sh-RNA scrmb						Average	sh-RNA MYTHO						Average
FED	104.9	104.9	81.6204	100.719	126.089	81.7724	100	82.428	96.8232	106.23	115.257	113.071	97.5834	101.899
STV 48h	83.4827	55.5855	63.1679	108.415	76.955		77.5213	130.079	101.479	126.374	115.257			118.297	Two-stage linear step-up procedure of Benjamini, Krieger and Yekutieli			q value	Individual P Value
															FED:sh-RNA scrmb vs. FED:sh-RNA MYTHO			0.4614	0.839
															FED:sh-RNA scrmb vs. STV 48h:sh-RNA scrmb			0.0357	0.0324
															FED:sh-RNA scrmb vs. STV 48h:sh-RNA MYTHO			0.0769	0.0932
															FED:sh-RNA MYTHO vs. STV 48h:sh-RNA scrmb			0.0357	0.0218
															FED:sh-RNA MYTHO vs. STV 48h:sh-RNA MYTHO			0.0854	0.1294
															STV 48h:sh-RNA scrmb vs. STV 48h:sh-RNA MYTHO			0.0046	0.0014
	sh-RNA scrmb					Average	sh-RNA MYTHO					Average		Data were analyzed with a two-way Analysis of variance (ANOVA) and corrections for multiple comparisions were performed with the two-stage step-up method of Benjamini, Krieger and Yekutieli. p < 0.05 and q < 0.1 were considered significant.
Sham	111.612	89.3337	91.9098	123.614	83.5308	100	76.1224	84.6308	78.2252	94.8214	87.5424	84.2684
Den 14d	35.5155	45.1299	18.7637	50.6297	49.9794	40.0036	62.5349	62.8843	72.1432	60.7278		64.5725
														Two-stage linear step-up procedure of Benjamini, Krieger and Yekutieli			q value	Individual P Value
														Sham:sh-RNA scrmb vs. Sham:sh-RNA MYTHO			0.0613	0.0557
														Sham:sh-RNA scrmb vs. Den 14d:sh-RNA scrmb			<0.0001	<0.0001
														Sham:sh-RNA scrmb vs. Den 14d:sh-RNA MYTHO			0.0011	0.0005
														Sham:sh-RNA MYTHO vs. Den 14d:sh-RNA scrmb			0.0001	<0.0001
														Sham:sh-RNA MYTHO vs. Den 14d:sh-RNA MYTHO			0.0358	0.0271
														Den 14d:sh-RNA scrmb vs. Den 14d:sh-RNA MYTHO			0.0133	0.008
% myofiber atrophy 14d Den
	sh-RNA scrmb	sh-RNA MYTHO
	68.1794	26.1086
	49.4816	19.6112
	79.5847	23.9168
	59.0421	30.6305
	40.1665
Average	59.2909	25.0668
	Unpaired two-tailed t-test	0.0039

## Sheet: Fig1G
Figure 1G
		AAV sh-RNA scrmb										Average
	Control	1.15	1.01	0.94	1.12	1.12	0.74					1.01333
	Sepsis LPS 48h	3.53	3.43	4.56	22.28	17.29	15.32	6.8	8.26	9.88	3.59	9.494
		AAV sh-RNA MYTHO										Average
	Control	0.21	0.43	0.16	0.14	0.16	0.15					0.208333
	Sepsis LPS 48h	0.63	0.43	0.32	1.44	2.32	0.83	0.33	2.14	0.8	0.92	1.016
	Data were analyzed with two-way ANOVA and corrections for multiple comparisions were performed with the two-stage step-up method of Benjamini, Krieger and Yekutieli. p < 0.05 and q < 0.1 were considered significant.
	Two-stage linear step-up procedure of Benjamini, Krieger and Yekutieli
					q value	Individual P Value
	Control :AAV sh-RNA scrmb vs. Control :AAV sh-RNA MYTHO				0.0003	0.0008
	Control :AAV sh-RNA scrmb vs. Sepsis LPS 48h:AAV sh-RNA scrmb				0.0011	0.0052
	Control :AAV sh-RNA scrmb vs. Sepsis LPS 48h:AAV sh-RNA MYTHO				0.1152	0.6582
	Control :AAV sh-RNA MYTHO vs. Sepsis LPS 48h:AAV sh-RNA scrmb				<0.0001	<0.0001
	Control :AAV sh-RNA MYTHO vs. Sepsis LPS 48h:AAV sh-RNA MYTHO				0.0011	0.0052
	Sepsis LPS 48h:AAV sh-RNA scrmb vs. Sepsis LPS 48h:AAV sh-RNA MYTHO				0.0003	0.0008

## Sheet: Fig1H
Figure 1H
	AAV sh-RNA scrmb														Average
Control	94.081	87.0197	95.3271	90.135	96.9886	95.5348	107.996	100.104	107.58	101.35	107.373	98.027	105.296	113.188	100
Sepsis LPS 48h	73.5202	75.3894	78.5047	81.2046	90.3427	89.0966	73.1049	73.3126	76.2201	90.5504					80.1246
	AAV sh-RNA MYTHO														Average
Control	93.2503	100.312	95.7425	96.3655	95.9502	99.2731	112.15	111.526	113.811	109.034	120.665	103.842	114.849	120.042	106.201
Sepsis LPS 48h	77.8816	81.6199	81.2046	92.2118	93.0426	91.5888	79.3354	75.5971	76.2201	98.6501					84.7352
Data were analyzed with a two-way ANOVA and corrections for multiple comparisions were performed with the two-stage step-up method of Benjamini, Krieger and Yekutieli. p < 0.05 and q < 0.1 were considered significant.
Two-stage linear step-up procedure of Benjamini, Krieger and Yekutieli
				q value	Individual P Value
Control :AAV sh-RNA scrmb vs. Control :AAV sh-RNA MYTHO				0.0246	0.0234
Control :AAV sh-RNA scrmb vs. Sepsis LPS 48h:AAV sh-RNA scrmb				<0.0001	<0.0001
Control :AAV sh-RNA scrmb vs. Sepsis LPS 48h:AAV sh-RNA MYTHO				<0.0001	<0.0001
Control :AAV sh-RNA MYTHO vs. Sepsis LPS 48h:AAV sh-RNA scrmb				<0.0001	<0.0001
Control :AAV sh-RNA MYTHO vs. Sepsis LPS 48h:AAV sh-RNA MYTHO				<0.0001	<0.0001
Sepsis LPS 48h:AAV sh-RNA scrmb vs. Sepsis LPS 48h:AAV sh-RNA MYTHO				0.0246	0.0234

## Sheet: Fig1I-J
Figure 1J
Figure 1J
P62/SQSTM1
	AAV sh-RNA scrmb										Average
Control	1.00959	0.951617	1.03879	1.208	0.906409	0.88559					1	Data were analyzed with a two-way ANOVA and corrections for multiple comparisions were performed with the two-stage step-up method of Benjamini, Krieger and Yekutieli. p < 0.05 and q < 0.1 were considered significant.
Sepsis LPS 48h	1.63171	1.86656	1.82338	0.769524	1.03731	1.87742	1.20441	1.81063	1.1181	0.640304	1.37794
													q value	Individual P Value
												Control :AAV sh-RNA scrmb vs. Control :AAV sh-RNA MYTHO	0.2829	0.2245
	AAV sh-RNA MYTHO										Average	Control :AAV sh-RNA scrmb vs. Sepsis LPS 48h:AAV sh-RNA scrmb	0.0749	0.0357
Control	0.90411	0.901375	1.08585	0.898831	0.799907	0.911368					0.916906	Control :AAV sh-RNA scrmb vs. Sepsis LPS 48h:AAV sh-RNA MYTHO	0.5015	0.4776
Sepsis LPS 48h	1.56795	1.47303	1.47173	0.881173	1.10018	1.37642	1.33021	1.59548	0.694152	0.0873651	1.15777	Control :AAV sh-RNA MYTHO vs. Sepsis LPS 48h:AAV sh-RNA scrmb	0.0749	0.0207
												Control :AAV sh-RNA MYTHO vs. Sepsis LPS 48h:AAV sh-RNA MYTHO	0.0749	0.0357
Bnip3
	AAV sh-RNA scrmb										Average	Data were analyzed with a two-way ANOVA and corrections for multiple comparisions were performed with the two-stage step-up method of Benjamini, Krieger and Yekutieli. p < 0.05 and q < 0.1 were considered significant.
Control	1.05488	0.896694	1.04843	1.11124	1.10287	0.785883					1
Sepsis LPS 48h	4.28319	3.14717	2.80057	1.0714	2.16537	5.56152	3.82528	3.61419	2.3469	1.18199	2.99976		q value	Individual P Value
												Control :AAV sh-RNA scrmb vs. Control :AAV sh-RNA MYTHO	0.0059	0.028
												Control :AAV sh-RNA scrmb vs. Sepsis LPS 48h:AAV sh-RNA scrmb	<0.0001	<0.0001
	AAV sh-RNA MYTHO										Average	Control :AAV sh-RNA scrmb vs. Sepsis LPS 48h:AAV sh-RNA MYTHO	0.0098	0.0561
Control	0.885994	0.715957	0.749072	0.566099	0.644092	0.677811					0.706504	Control :AAV sh-RNA MYTHO vs. Sepsis LPS 48h:AAV sh-RNA scrmb	<0.0001	<0.0001
Sepsis LPS 48h	2.63955	2.33636	1.42134	1.30354	1.87556	2.52543	3.13755	2.43373	1.58576	0.724475	1.99833	Control :AAV sh-RNA MYTHO vs. Sepsis LPS 48h:AAV sh-RNA MYTHO	<0.0001	<0.0001
												Sepsis LPS 48h:AAV sh-RNA scrmb vs. Sepsis LPS 48h:AAV sh-RNA MYTHO	0.0059	0.028
LC3BII
	AAV sh-RNA scrmb										Average	Data were analyzed with a two-way ANOVA and corrections for multiple comparisions were performed with the two-stage step-up method of Benjamini, Krieger and Yekutieli. p < 0.05 and q < 0.1 were considered significant.
Control	0.71105	1.10944	1.17951	0.882762	1.06761	1.04963					1
Sepsis LPS 48h	1.9381	2.47501	2.69148	1.05646	2.56942	3.49991	3.25092	4.74167	3.35889	1.01804	2.65999		q value	Individual P Value
												Control :AAV sh-RNA scrmb vs. Control :AAV sh-RNA MYTHO	0.0005	0.0026
												Control :AAV sh-RNA scrmb vs. Sepsis LPS 48h:AAV sh-RNA scrmb	<0.0001	0.0003
	AAV sh-RNA MYTHO										Average	Control :AAV sh-RNA scrmb vs. Sepsis LPS 48h:AAV sh-RNA MYTHO	0.0865	0.4941
Control	0.626199	0.910703	0.980802	0.650728	0.770653	0.675157					0.76904	Control :AAV sh-RNA MYTHO vs. Sepsis LPS 48h:AAV sh-RNA scrmb	<0.0001	<0.0001
Sepsis LPS 48h	1.63893	2.07154	1.01216	1.0217	1.72389	1.32186	1.92751	1.8617	0.809154	0.554886	1.39433	Control :AAV sh-RNA MYTHO vs. Sepsis LPS 48h:AAV sh-RNA MYTHO	<0.0001	0.0003
												Sepsis LPS 48h:AAV sh-RNA scrmb vs. Sepsis LPS 48h:AAV sh-RNA MYTHO	0.0005	0.0026
LC3BII
	AAV sh-RNA scrmb										Average	Data were analyzed with a two-way ANOVA and corrections for multiple comparisions were performed with the two-stage step-up method of Benjamini, Krieger and Yekutieli. p < 0.05 and q < 0.1 were considered significant.
Control	0.81643	1.21109	0.972477	0.873872	0.993395	1.13273					1
Sepsis LPS 48h	0.821235	0.766176	0.843425	2.5382	2.03213	0.91149	1.24657	1.3617	1.41693	2.85371	1.47916		q value	Individual P Value
												Control :AAV sh-RNA scrmb vs. Control :AAV sh-RNA MYTHO	0.0192	0.0183
												Control :AAV sh-RNA scrmb vs. Sepsis LPS 48h:AAV sh-RNA scrmb	0.0396	0.0629
	AAV sh-RNA MYTHO										Average	Control :AAV sh-RNA scrmb vs. Sepsis LPS 48h:AAV sh-RNA MYTHO	0.3826	0.7288
Control	0.610184	0.837877	0.696852	0.753437	0.84532	0.742991					0.747777	Control :AAV sh-RNA MYTHO vs. Sepsis LPS 48h:AAV sh-RNA scrmb	0.0125	0.004
Sepsis LPS 48h	0.658384	0.605641	0.960579	1.02137	1.32049	0.975384	0.818205	0.780105	0.510559	1.83951	0.949023	Control :AAV sh-RNA MYTHO vs. Sepsis LPS 48h:AAV sh-RNA MYTHO	0.0396	0.0629
												Sepsis LPS 48h:AAV sh-RNA scrmb vs. Sepsis LPS 48h:AAV sh-RNA MYTHO	0.0192	0.0183

## Sheet: Fig2
Figure 2B
												Data were analyzed with a two-way ANOVA and corrections for multiple comparisions were performed with the two-stage step-up method of Benjamini, Krieger and Yekutieli. p < 0.05 and q < 0.1 were considered significant.
	Vehicle								Average
FED	11.76	47.31	48.68	54.59					40.585					q value	Individual P Value
STV 24h	94.86	95.65	98.8	100	91.05	98.27	90.16	91.56	95.0437			FED:Vehicle vs. FED:Colchicine		<0.0001	<0.0001
												FED:Vehicle vs. STV 24h:Vehicle		<0.0001	<0.0001
	Colchicine										Average	FED:Vehicle vs. STV 24h:Colchicine		<0.0001	<0.0001
FED	70.59	95.59	94.16	74.7	71.81	93.1	86.41				83.7657	FED:Colchicine vs. STV 24h:Vehicle		0.0506	0.0804
STV 24h	77.24	91.75	93.17	97.91	96.2	93.87	89.02	68.94	57.64	79.45	84.519	FED:Colchicine vs. STV 24h:Colchicine		0.4721	0.8993
												STV 24h:Vehicle vs. STV 24h:Colchicine		0.0506	0.0753
Figure 2C
									Data were analyzed with a two-way ANOVA and corrections for multiple comparisions were performed with the two-stage step-up method of Benjamini, Krieger and Yekutieli. p < 0.05 and q < 0.1 were considered significant.
												q value	Individual P Value
									FED:Vehicle vs. FED:Colchicine			0.4617	0.4713
	Vehicle						Average		FED:Vehicle vs. STV 24h:Vehicle			0.0304	0.0145
FED	80	51.852	90	2.1739	6.4516	10.309	40.1311		FED:Vehicle vs. STV 24h:Colchicine			0.5586	0.798
STV 24h	96.284	94	91.22	100			95.376		FED:Colchicine vs. STV 24h:Vehicle			0.0556	0.0397
									FED:Colchicine vs. STV 24h:Colchicine			0.4617	0.5496
									STV 24h:Vehicle vs. STV 24h:Colchicine			0.0304	0.0104
	Colchicine														Average
FED	62.857	92	67.619	13.433	18.44	25.243	46.429	77.273	71.831						52.7917
STV 24h	91.429	17.91	18	15.652	10.986	20	99.194	57.746	67.925	12.121	7.1429	92.857	89.655	19.298	44.2797
Figure 2E
	sh-RNA scrmb																														Average
FED	7.6	5.9	6	8	6	5	7	9	5.1	7.1	9.8	5.5	6.5	3.2	4	4.3	1.4	11.8	10.6	2	2.1	1.4	5	2.6	4.4	3.2	3.7	3.5	4		5.36897
FED+col	11	5	13.4	14.2	14.6	8	22	8.5	4.5	11.4	13.7	11.8	15.3	9.4	8.6	13.7	10.4	18	10.1	11.3	9	14.6	21.3	4.6	14.9	11.7	8.8	6.6	12.7	11.4	11.6833
STV 24h	4	8.1	2.9	2.4	13.2	7.3	15.5	9.9	10.2	16.1	7	17	7.9	8.9	10.4	7.8															9.2875
STV 24h+col	13	20.4	29.4	13.8	6.3	15.1	7.1	22.5	15.2	15.4	16.2	12.1	9.2	19.5	5.4	9.7	17.5	12.3	15	13.9	12.3	21.7	13.5	16.7	16.6						14.792
	sh-RNA scrmb																																											Average
FED	3.3	8.9	3.1	4.1	6.9	13.2	6.3	1.3	2.5	5.7	2.3	3.1	12.2	5.2	5	6	4.3	6	14.3	5.9	7.2	3.5	14.3	3.8	2.3	3.5	6.6	8.4	5.2	6.1	10.9	4.3	1.5	0.5	2.9	1.5	2.5	6.2	1.7	4.8	1.9	8.7	1.8	5.34186
FED+col	10.2	7.8	3.3	3.5	5.9	3.6	7.5	5.2	14.7	5.7	17.2	10.7	7	9.5	9.3	4.4	10.9	9.3	5	4.9	6.5	3.6	7.7	7	2.7	2.5	14.3	11.9	3.4	13.5	12	4.5	15.5	10.9	2.6									7.83429
STV 24h	4.6	7.6	8.6	1.9	4.6	3.6	2.3	6.6	2.4	4.6	2.1	3.3	11.8	2.6	6.5	5.3	3.6	2.3	6.1	5.2																								4.78
STV 24h+col	4.6	7.5	4.5	6.8	10.1	7.9	7.3	6.5	4.2	4.1	4.4	4.9	5.6	5.2	2.5	2.9	1.6	16.4	4.9	3.6	8.1	4.1	6.7	10.1	6.5	4.4	4.4	4.3	8.6	5														5.92333
Data were analyzed with a two-way ANOVA and corrections for multiple comparisions were performed with the two-stage step-up method of Benjamini, Krieger and Yekutieli. p < 0.05 and q < 0.1 were considered significant.
			q value	Individual P Value
FED:sh-RNA scrmb vs. FED:sh-RNA MYTHO			0.3295	0.9764
FED:sh-RNA scrmb vs. FED+col:sh-RNA scrmb			<0.0001	<0.0001
FED:sh-RNA scrmb vs. FED+col:sh-RNA MYTHO			0.0052	0.0104
FED:sh-RNA scrmb vs. STV 24h:sh-RNA scrmb			0.0007	0.0011
FED:sh-RNA scrmb vs. STV 24h:sh-RNA MYTHO			0.2081	0.5945
FED:sh-RNA scrmb vs. STV 24h+col:sh-RNA scrmb			<0.0001	<0.0001
FED:sh-RNA scrmb vs. STV 24h+col:sh-RNA MYTHO			0.2081	0.576
FED:sh-RNA MYTHO vs. FED+col:sh-RNA scrmb			<0.0001	<0.0001
FED:sh-RNA MYTHO vs. FED+col:sh-RNA MYTHO			0.0024	0.0044
FED:sh-RNA MYTHO vs. STV 24h:sh-RNA scrmb			0.0004	0.0005
FED:sh-RNA MYTHO vs. STV 24h:sh-RNA MYTHO			0.2081	0.5855
FED:sh-RNA MYTHO vs. STV 24h+col:sh-RNA scrmb			<0.0001	<0.0001
FED:sh-RNA MYTHO vs. STV 24h+col:sh-RNA MYTHO			0.2051	0.5208
FED+col:sh-RNA scrmb vs. FED+col:sh-RNA MYTHO			<0.0001	<0.0001
FED+col:sh-RNA scrmb vs. STV 24h:sh-RNA scrmb			0.02	0.0429
FED+col:sh-RNA scrmb vs. STV 24h:sh-RNA MYTHO			<0.0001	<0.0001
FED+col:sh-RNA scrmb vs. STV 24h+col:sh-RNA scrmb			0.0018	0.0028
FED+col:sh-RNA scrmb vs. STV 24h+col:sh-RNA MYTHO			<0.0001	<0.0001
FED+col:sh-RNA MYTHO vs. STV 24h:sh-RNA scrmb			0.0887	0.2065
FED+col:sh-RNA MYTHO vs. STV 24h:sh-RNA MYTHO			0.0024	0.0046
FED+col:sh-RNA MYTHO vs. STV 24h+col:sh-RNA scrmb			<0.0001	<0.0001
FED+col:sh-RNA MYTHO vs. STV 24h+col:sh-RNA MYTHO			0.02	0.0445
STV 24h:sh-RNA scrmb vs. STV 24h:sh-RNA MYTHO			0.0004	0.0005
STV 24h:sh-RNA scrmb vs. STV 24h+col:sh-RNA scrmb			<0.0001	<0.0001
STV 24h:sh-RNA scrmb vs. STV 24h+col:sh-RNA MYTHO			0.0024	0.0047
STV 24h:sh-RNA MYTHO vs. STV 24h+col:sh-RNA scrmb			<0.0001	<0.0001
STV 24h:sh-RNA MYTHO vs. STV 24h+col:sh-RNA MYTHO			0.1227	0.2986
STV 24h+col:sh-RNA scrmb vs. STV 24h+col:sh-RNA MYTHO			<0.0001	<0.0001

## Sheet: Fig3A
Figure 3A
	AAV sh-RNA scrmb									Average
3wk	1.13309	0.994935	0.929716	1.10477	1.10374	0.733747				1
6wk	1.24	1.06	1.1	1.34	0.72	0.89	0.61	0.92	1.12	1		Paired two-tailed t-tests
12wk	1.02	1.3	1.25	1.04	0.5	0.65	1.21	1.04		1.00125		3wk	0.000123
20wk	1.18	1.12	1.2	0.97	0.81	0.83	0.89			1		6wk	0.000165
												12wk	0.000167
												20wk	0.002066
	AAV sh-RNA MYTHO									Average
3wk	0.2085	0.430088	0.153991	0.142443	0.157078	0.147412				0.206585
6wk	0.54	0.39	0.44	0.64	0.58	0.34	0.48	0.44	0.35	0.466667
12wk	0.18	0.17	0.34	0.6	0.16	0.08	0.06	0.23		0.2275
20wk	0.51	0.38	0.47	0.53	0.47	0.66	0.67			0.527143
	AAV sh-RNA scrmb
	TA muscle mass (mg)															Average
3wk	45.3	41.9	45.9	43.4	46.7	46	52	48.2	51.8	48.8	51.7	47.2	50.7	54.5		48.15
6wk	49.6	52.6	48.9	54.9	51.1	50.6	41.8	56.1	47.1	50.5	46.3					49.9545
12wk	53.7	50.5	52.7	46.5	50.6	57.8	50.6	40	46.7	48	56	52.1	53.1	49.5	52.2	50.6667
20wk	53.7	50.5	52.7	46.5	50.6	57.8	50.6									51.7714
	AAV sh-RNA MYTHO
	TA muscle mass (mg)															Average		Paired two-tailed t-tests
3wk	44.9	48.3	46.1	46.4	46.2	47.8	54	53.7	54.8	52.5	58.1	50	55.3	57.8		51.1357		3wk	0.000272935
6wk	60.7	61.2	60.1	66.5	58	56.9	49.7	62.9	58.3	58	58.4					59.1545		6wk	8.79809e-08
12wk	74	69.8	71.2	56.8	63.5	78.8	63.7	73.7	73	66.7	78.3	65.8	65.1	66.3	65	68.78		12wk	2.08963e-08
20wk	74	69.8	71.2	56.8	63.5	78.8	63.7									68.2571		20wk	5.14256e-05

## Sheet: Fig3B
Figure 3B
	AAV sh-RNA scrmb								Average
3wk	98.2788	97.8938	95.5213	83.4615	90.039	120.6	114.206		100
6wk	97.3748	86.4829	93.6222	108.766	99.9315	113.823			100
12wk	90.1323	106.454	99.4661	96.8034	99.1306	108.014			100
20wk	114.476	88.1245	99.4115	97.9881					100
	AAV sh-RNA MYTHO								Average		Paired two-tailed t-tests
3wk	100.295	106.852	88.8985	97.6757	67.4455	64.984	92.912		88.4376		3wk	0.249293
6wk	74.9589	75.9132	25.079	66.2999	55.774	69.8763			61.3169		6wk	0.00526218
12wk	74.7225	34.2642	66.72	38.1914	57.4184	51.9316	55.4826	53.4862	54.0271		12wk	0.00262092
20wk	92.5062	76.8968	71.8192	72.9603					78.5456		20wk	0.00943151

[truncated: 41 more sheets: Fig3D, Fig3F, Fig3G, Fig3H, Fig3I, Fig3J-N, Fig4, Fig5A, Fig5B-C, Fig5D, Fig5E, Fig5F, Fig5G, Fig6, Fig7B, Fig7C, Fig7D, Fig7E, Fig7F, Fig7H …]
